# Supplementary material for: Step-adaptive sound guidance enhances locomotor-respiratory coupling in novice female runners: A proof-of-concept study
Source: Front Sports Act Living. 2023 Mar 1;5:1112663. doi: 10.3389/fspor.2023.1112663 (PMC10014560; doi:10.3389/fspor.2023.1112663)
Supplement: Supplementary file 1 [file Table1.xlsx]

## Sheet: T1T3 outdoor
p	t	pace	ratio	rpe	chg
1	1	10.0016	4.69767	13	5
1	3	10.0503	5.20943	13	5
2	1	9.17918	4.5	12	6
2	3	9.22758	5.03782	11	5
3	1	10.1772	5.5	13	7
3	3	10.1291	5.8896	14	6
4	1	11.8772	4.54963	13	7
4	3	11.5723	5.00004	10	4
5	1	8.70808	3.46686	15	6
5	3	8.81886	4.12956	14	7
6	1	10.4492	4.63683	8	2
6	3	10.5792	5.02486	13	7
7	1	10.1882	5.93495	15	9
7	3	9.36926	5.97175	8	2
8	1	10.917	5.4	17	11
8	3	9.79588	4.95918	15	8
9	1	9.7078	3.7958	16	8
9	3	10.2999	3.89796	16	7
10	1	8.70384	3.96217	13	1
10	3	8.47954	4.07322	13	1
11	1	6.96626	2.94967	17	6
11	3	7.5867	3.76847	7	0
12	1	9.98072	4.89077	12	2
12	3	9.78496	4.98783	13	5
13	1	8.80002	4.92615	15	8
13	3	8.47355	5.02674	15	3
14	1	10.7712	4.2289	12	6
14	3	9.46393	4.26272	13	7
15	1	8.4431	4.50421	13	7
15	3	8.58389	4.97822	13	7
16	1	9.22061	5.4	12	6
16	3	9.48571	5.81862	11	5

## Sheet: T2T4 indoor
p	t	rep	pace	ratio	rpe	chg
1	2	1	8.1	5.21784	11	0
1	2	2	9	4.54451	11	0
1	2	3	9.9	4.01368	15	4
1	4	1	8.1	5.04837	10	1
1	4	2	9	5.00502	11	1
1	4	3	9.9	3.99766	15	4
2	2	1	7.6	4.6	9	2
2	2	2	8.5	4.5	11	2
2	2	3	9.4	4.0699	13	2
2	4	1	7.6	5.01292	8	1
2	4	2	8.5	5.01322	10	2
2	4	3	9.4	4.02588	14	4
3	2	1	8.7	6.90143	13	2
3	2	2	9.7	6.42194	15	2
3	2	3	10.7	5.72257	17	2
3	4	1	8.7	7.06589	13	0
3	4	2	9.7	7.00107	15	2
3	4	3	10.7	5.91561	17	2
4	2	1	10.3	4.7691	9	2
4	2	2	11.4	4.41497	12	3
4	2	3	12.5	3.72017	17	5
4	4	1	10.3	5.0534	9	2
4	4	2	11.4	5.01805	11	2
4	4	3	12.5	4.09226	17	6
5	2	1	7	3.58021	14	1
5	2	2	7.8	3.28422	15	1
5	2	3	8.6	3.33745	16	1
5	4	1	7	4.00702	13	1
5	4	2	7.8	4.02266	13	0
5	4	3	8.6	4.04594	15	2
6	2	1	8.7	7.83615	12	3
6	2	2	9.7	7.37196	12	0
6	2	3	10.7	5.90442	17	5
6	4	1	8.7	8.03645	8	2
6	4	2	9.7	7.0472	8	0
6	4	3	10.7	5.0527	10	2
7	2	1	8.6	5.21602	8	1
7	2	2	9.6	5.71862	11	3
7	2	3	10.6	4.99868	15	4
7	4	1	8.6	6.10306	8	1
7	4	2	9.6	6.07943	10	2
7	4	3	10.6	5.04847	13	3
8	2	1	9.4	5.76774	15	2
8	2	2	10.4	4.86407	18	3
8	2	3	11.4	4.43808	20	2
8	4	1	9.4	6.02833	13	1
8	4	2	10.4	5.0122	16	3
8	4	3	11.4	4.9861	19	3
9	2	1	8.3	3.64949	13	0
9	2	2	9.2	3.3328	16	3
9	2	3	10.1	3.26642	18	2
9	4	1	8.3	4.00243	13	2
9	4	2	9.2	3.97444	16	3
9	4	3	10.1	3.98335	18	2
10	2	1	7.5	7.2	14	2
10	2	2	8.3	6.9	15	1
10	2	3	9.1	4.1	17	2
10	4	1	7.5	7	13	2
10	4	2	8.3	6.9	15	2
10	4	3	9.1	4	16	1
11	2	1	6.3	2.57892	14	3
11	2	2	7	2.37862	17	3
11	2	3	7.7	2.26149	16	-1
11	4	1	6.3	3.99811	11	2
11	4	2	7	3.96851	15	4
11	4	3	7.7	3.98709	17	2
12	2	1	8.1	6.0157	10	1
12	2	2	9	5.54404	11	1
12	2	3	9.9	4.78629	14	3
12	4	1	8.1	5.80995	9	2
12	4	2	9	4.98248	11	2
12	4	3	9.9	4.68025	15	4
13	2	1	7	4.39529	11	0
13	2	2	7.8	4.4444	12	1
13	2	3	8.6	4.39846	12	0
13	4	1	7	4.99553	11	1
13	4	2	7.8	4.99043	12	1
13	4	3	8.6	5.03103	13	1
14	2	1	9.2	4.82972	13	4
14	2	2	10.2	4.12357	15	2
14	2	3	11.2	3.84248	16	1
14	4	1	9.2	5	10	3
14	4	2	10.2	4.1	14	4
14	4	3	11.2	4.1	16	2
15	2	1	7.1	4.77789	11	1
15	2	2	7.9	4.01756	14	3
15	2	3	8.6	4.01003	16	2
15	4	1	7.1	5.1	9	0
15	4	2	7.9	4.1	10	1
15	4	3	8.6	4	16	6
16	2	1	7.5	2.89796	10	-1
16	2	2	8.3	4.10946	13	3
16	2	3	9.1	5.15723	15	2
16	4	1	7.5	6.09115	8	0
16	4	2	8.3	6.08589	10	2
16	4	3	9.1	5.0569	13	3
